# Supplementary material for: Composition Profiles at the Metal Substrate–Deposit Interface Produced in Laser-Assisted Additive Manufacturing Processes
Source: Materials (Basel). 2024 Jun 26;17(13):3125. doi: 10.3390/ma17133125 (PMC11242667; doi:10.3390/ma17133125)
Supplement: Supplementary file 1 [file materials-17-03125-s001.zip]

Archive with 1 entries (1 files):
- materials-2991508-supplementary.pdf
